# Supplementary material for: On the information hidden in a classifier distribution
Source: Sci Rep. 2021 Jan 13;11:917. doi: 10.1038/s41598-020-79548-9 (PMC7807039; doi:10.1038/s41598-020-79548-9)
Supplement: Supplementary file 2 — Supplementary Information 2. [file 41598_2020_79548_MOESM2_ESM.csv]

Age	PSA
89	0.102
64	0.102
52	0.105
51	0.105
40	0.11
60	0.11
72	0.11
68	0.11
46	0.11
65	0.11
60	0.11
24	0.111
66	0.111
51	0.111
79	0.114
78	0.114
75	0.114
54	0.115
42	0.116
41	0.12
45	0.12
51	0.12
64	0.12
63	0.12
44	0.12
52	0.12
43	0.12
46	0.12
57	0.12
82	0.12
68	0.12
38	0.12
64	0.12
60	0.122
83	0.122
49	0.125
63	0.126
35	0.127
68	0.127
54	0.129
51	0.13
55	0.13
66	0.13
69	0.13
44	0.13
45	0.13
82	0.13
83	0.13
67	0.132
54	0.132
76	0.132
60	0.135
60	0.136
89	0.136
54	0.137
70	0.138
32	0.138
51	0.138
91	0.138
38	0.139
63	0.14
50	0.14
65	0.14
60	0.14
47	0.14
57	0.14
64	0.14
59	0.14
47	0.14
57	0.14
52	0.14
47	0.141
54	0.141
55	0.142
39	0.143
70	0.143
64	0.148
49	0.15
42	0.15
68	0.15
64	0.15
62	0.15
36	0.15
54	0.15
66	0.15
60	0.15
72	0.15
48	0.15
76	0.15
71	0.151
67	0.151
64	0.151
52	0.152
35	0.153
86	0.154
58	0.155
54	0.155
53	0.156
40	0.157
58	0.158
72	0.159
45	0.159
42	0.16
49	0.16
38	0.16
67	0.16
63	0.16
68	0.16
33	0.16
53	0.16
56	0.16
75	0.16
51	0.16
69	0.16
39	0.16
68	0.16
43	0.16
48	0.16
50	0.16
51	0.16
58	0.16
52	0.16
68	0.16
57	0.161
89	0.162
43	0.162
58	0.163
69	0.165
53	0.165
44	0.166
25	0.167
70	0.168
63	0.17
60	0.17
51	0.17
58	0.17
42	0.17
34	0.17
35	0.17
65	0.17
54	0.17
53	0.17
65	0.17
40	0.17
51	0.17
62	0.171
66	0.171
55	0.172
63	0.173
48	0.173
62	0.175
61	0.176
51	0.177
68	0.179
33	0.18
36	0.18
60	0.18
50	0.18
59	0.18
38	0.18
80	0.18
66	0.18
32	0.18
59	0.18
50	0.18
47	0.18
55	0.18
58	0.18
32	0.18
87	0.18
60	0.182
43	0.182
51	0.182
49	0.186
71	0.187
65	0.187
85	0.188
37	0.188
82	0.188
86	0.189
61	0.189
54	0.189
75	0.19
52	0.19
53	0.19
25	0.19
63	0.19
60	0.19
56	0.19
36	0.19
51	0.19
57	0.19
45	0.19
40	0.19
41	0.19
78	0.19
72	0.191
60	0.191
49	0.192
81	0.193
48	0.195
44	0.196
57	0.196
36	0.196
51	0.197
60	0.197
53	0.197
62	0.199
52	0.2
37	0.2
28	0.2
49	0.2
50	0.2
81	0.2
42	0.2
60	0.2
78	0.2
49	0.2
50	0.2
51	0.2
91	0.2
21	0.2
48	0.2
67	0.2
55	0.2
51	0.2
58	0.2
33	0.2
67	0.2
43	0.2
59	0.2
54	0.2
43	0.2
55	0.2
41	0.2
58	0.201
51	0.201
41	0.202
43	0.202
70	0.203
50	0.205
54	0.206
71	0.206
86	0.207
46	0.208
66	0.208
58	0.209
50	0.21
61	0.21
47	0.21
56	0.21
60	0.21
51	0.21
50	0.21
54	0.21
62	0.21
48	0.21
67	0.21
58	0.21
35	0.21
49	0.21
55	0.21
51	0.21
41	0.21
37	0.21
30	0.21
43	0.21
38	0.21
61	0.21
53	0.211
57	0.212
54	0.213
56	0.214
60	0.216
62	0.216
54	0.216
35	0.216
60	0.217
81	0.218
40	0.219
82	0.219
59	0.219
45	0.22
70	0.22
49	0.22
60	0.22
69	0.22
46	0.22
57	0.22
67	0.22
52	0.22
49	0.22
62	0.22
55	0.22
64	0.22
66	0.22
58	0.22
34	0.22
57	0.22
47	0.22
68	0.22
71	0.22
33	0.22
48	0.22
31	0.22
39	0.22
62	0.22
49	0.22
48	0.221
53	0.221
76	0.221
67	0.225
59	0.226
67	0.227
45	0.228
60	0.228
62	0.229
29	0.229
60	0.229
43	0.23
34	0.23
41	0.23
36	0.23
38	0.23
45	0.23
58	0.23
42	0.23
78	0.23
49	0.23
64	0.23
43	0.23
32	0.23
67	0.23
81	0.23
73	0.23
57	0.23
44	0.23
43	0.23
56	0.23
20	0.23
59	0.23
40	0.23
39	0.23
38	0.23
61	0.23
81	0.23
51	0.23
52	0.23
61	0.231
34	0.231
33	0.231
56	0.232
63	0.233
40	0.233
21	0.233
62	0.234
44	0.236
63	0.237
53	0.237
38	0.237
64	0.237
54	0.238
37	0.239
41	0.239
56	0.239
60	0.239
59	0.24
56	0.24
54	0.24
76	0.24
46	0.24
51	0.24
49	0.24
66	0.24
54	0.24
62	0.24
67	0.24
77	0.24
66	0.24
36	0.24
57	0.24
46	0.24
44	0.24
50	0.24
53	0.24
42	0.24
56	0.24
58	0.24
33	0.24
56	0.24
58	0.24
61	0.24
61	0.24
71	0.241
70	0.242
77	0.243
48	0.243
71	0.244
52	0.244
55	0.245
85	0.245
56	0.246
74	0.246
61	0.246
62	0.246
66	0.246
42	0.247
74	0.248
66	0.248
66	0.249
49	0.25
64	0.25
48	0.25
68	0.25
58	0.25
30	0.25
46	0.25
42	0.25
41	0.25
68	0.25
34	0.25
51	0.25
55	0.25
35	0.25
49	0.25
59	0.25
43	0.25
59	0.25
46	0.25
66	0.25
62	0.25
71	0.25
68	0.25
78	0.25
61	0.25
71	0.25
58	0.25
41	0.25
37	0.25
79	0.25
48	0.25
64	0.25
45	0.25
31	0.25
50	0.25
59	0.25
49	0.251
57	0.251
61	0.252
62	0.253
46	0.253
47	0.253
53	0.253
65	0.254
36	0.254
57	0.255
35	0.256
53	0.257
35	0.257
57	0.257
53	0.258
66	0.258
54	0.258
45	0.258
59	0.258
35	0.258
50	0.258
41	0.258
29	0.258
39	0.258
50	0.259
38	0.259
53	0.259
49	0.259
46	0.26
38	0.26
62	0.26
46	0.26
49	0.26
59	0.26
45	0.26
40	0.26
46	0.26
53	0.26
79	0.26
54	0.26
47	0.26
50	0.26
33	0.26
47	0.26
64	0.26
59	0.26
35	0.26
45	0.26
35	0.26
39	0.26
67	0.26
51	0.26
21	0.26
57	0.26
51	0.26
29	0.26
39	0.26
45	0.26
31	0.26
53	0.26
47	0.261
49	0.261
38	0.261
53	0.261
58	0.262
48	0.263
57	0.263
63	0.264
63	0.264
47	0.264
35	0.264
57	0.264
42	0.264
62	0.264
35	0.265
58	0.267
44	0.267
67	0.267
51	0.269
47	0.269
53	0.27
38	0.27
27	0.27
72	0.27
54	0.27
66	0.27
29	0.27
47	0.27
51	0.27
36	0.27
50	0.27
36	0.27
63	0.27
51	0.27
66	0.27
48	0.27
55	0.27
74	0.27
65	0.27
55	0.27
44	0.27
43	0.27
59	0.27
40	0.27
49	0.27
39	0.27
67	0.27
56	0.27
42	0.27
40	0.27
57	0.27
51	0.27
50	0.27
46	0.27
66	0.27
74	0.27
43	0.27
37	0.27
67	0.27
82	0.27
59	0.271
63	0.271
41	0.271
51	0.272
45	0.272
56	0.273
46	0.274
70	0.274
81	0.275
43	0.275
51	0.275
54	0.275
50	0.275
41	0.275
41	0.275
47	0.275
61	0.275
60	0.276
66	0.276
50	0.276
56	0.276
46	0.277
93	0.277
29	0.277
50	0.278
28	0.278
62	0.278
61	0.278
65	0.278
84	0.279
27	0.279
51	0.279
36	0.279
52	0.279
79	0.28
61	0.28
62	0.28
59	0.28
48	0.28
69	0.28
51	0.28
59	0.28
53	0.28
54	0.28
55	0.28
32	0.28
43	0.28
55	0.28
41	0.28
30	0.28
80	0.28
43	0.28
62	0.28
47	0.28
69	0.28
46	0.28
40	0.28
40	0.28
38	0.28
71	0.28
67	0.28
54	0.28
32	0.28
36	0.28
57	0.28
49	0.28
63	0.28
59	0.28
42	0.28
50	0.28
50	0.28
53	0.28
59	0.28
46	0.28
56	0.28
74	0.28
62	0.28
57	0.28
53	0.28
62	0.28
60	0.281
47	0.281
72	0.281
48	0.281
60	0.281
65	0.281
69	0.282
56	0.282
48	0.282
48	0.282
50	0.282
43	0.283
50	0.283
30	0.283
52	0.283
49	0.283
48	0.283
49	0.284
56	0.284
43	0.285
44	0.285
47	0.286
40	0.286
70	0.286
44	0.287
39	0.287
53	0.287
46	0.287
68	0.288
65	0.289
51	0.289
60	0.289
51	0.289
30	0.29
37	0.29
59	0.29
82	0.29
39	0.29
46	0.29
47	0.29
45	0.29
69	0.29
43	0.29
54	0.29
56	0.29
43	0.29
58	0.29
38	0.29
77	0.29
52	0.29
50	0.29
86	0.29
58	0.29
69	0.29
26	0.29
59	0.29
54	0.29
45	0.29
46	0.29
60	0.29
46	0.29
52	0.29
36	0.29
45	0.29
45	0.29
75	0.29
53	0.29
78	0.29
71	0.29
59	0.29
50	0.29
48	0.29
37	0.291
50	0.292
48	0.292
53	0.292
61	0.293
67	0.293
42	0.293
59	0.293
43	0.293
49	0.293
45	0.293
54	0.294
54	0.294
50	0.294
52	0.294
68	0.294
45	0.295
40	0.296
31	0.296
57	0.296
48	0.296
45	0.296
39	0.296
70	0.297
48	0.297
41	0.297
46	0.297
31	0.298
41	0.298
31	0.298
81	0.298
61	0.298
60	0.299
57	0.299
51	0.299
36	0.299
31	0.3
24	0.3
38	0.3
35	0.3
49	0.3
93	0.3
93	0.3
46	0.3
80	0.3
41	0.3
61	0.3
49	0.3
71	0.3
55	0.3
48	0.3
51	0.3
59	0.3
51	0.3
39	0.3
46	0.3
59	0.3
41	0.3
56	0.3
62	0.3
39	0.3
46	0.3
36	0.3
49	0.3
64	0.3
38	0.3
52	0.3
36	0.3
60	0.3
49	0.3
50	0.3
62	0.3
39	0.3
36	0.3
69	0.3
42	0.3
65	0.301
23	0.301
64	0.301
58	0.302
44	0.302
52	0.302
51	0.302
51	0.302
80	0.302
47	0.303
41	0.303
47	0.303
44	0.303
34	0.303
32	0.303
50	0.303
65	0.303
47	0.303
37	0.304
55	0.304
54	0.304
89	0.304
57	0.305
68	0.305
44	0.305
37	0.305
67	0.305
45	0.305
46	0.306
67	0.306
53	0.306
63	0.306
54	0.306
49	0.306
38	0.307
47	0.307
47	0.307
38	0.307
41	0.307
67	0.308
38	0.308
49	0.308
59	0.308
69	0.309
56	0.309
41	0.309
50	0.31
47	0.31
29	0.31
43	0.31
51	0.31
58	0.31
41	0.31
59	0.31
47	0.31
61	0.31
57	0.31
54	0.31
56	0.31
37	0.31
65	0.31
47	0.31
63	0.31
41	0.31
44	0.31
52	0.31
42	0.31
63	0.31
44	0.31
56	0.31
39	0.31
37	0.31
67	0.31
48	0.31
49	0.31
45	0.31
38	0.31
36	0.31
42	0.31
62	0.31
76	0.31
84	0.31
42	0.31
37	0.31
61	0.31
64	0.31
43	0.31
57	0.31
47	0.311
51	0.311
57	0.311
34	0.312
71	0.312
69	0.312
43	0.313
57	0.313
54	0.313
51	0.313
48	0.313
66	0.313
43	0.314
37	0.314
77	0.314
44	0.315
54	0.315
61	0.315
37	0.315
71	0.315
52	0.316
53	0.316
40	0.316
64	0.317
65	0.317
58	0.317
66	0.317
48	0.317
39	0.317
38	0.318
67	0.318
47	0.318
46	0.318
48	0.318
61	0.318
36	0.318
90	0.319
55	0.319
43	0.319
54	0.319
49	0.319
55	0.32
70	0.32
39	0.32
48	0.32
63	0.32
47	0.32
48	0.32
26	0.32
55	0.32
56	0.32
41	0.32
48	0.32
55	0.32
55	0.32
58	0.32
35	0.32
32	0.32
36	0.32
82	0.32
40	0.32
46	0.32
78	0.32
35	0.32
61	0.32
46	0.32
66	0.32
67	0.32
39	0.32
45	0.32
51	0.32
61	0.32
48	0.32
40	0.32
36	0.32
50	0.32
46	0.32
43	0.32
42	0.32
67	0.32
60	0.32
40	0.32
46	0.32
75	0.32
34	0.32
44	0.32
31	0.32
39	0.32
41	0.32
49	0.321
41	0.321
33	0.321
64	0.321
47	0.321
63	0.321
85	0.321
41	0.321
67	0.322
63	0.322
48	0.322
33	0.323
77	0.323
61	0.323
61	0.323
53	0.323
39	0.323
67	0.323
67	0.323
57	0.323
74	0.324
37	0.324
55	0.324
27	0.325
44	0.325
43	0.325
29	0.325
48	0.325
54	0.325
53	0.326
38	0.327
45	0.327
71	0.327
46	0.327
36	0.328
59	0.328
65	0.329
52	0.329
52	0.329
61	0.329
41	0.329
49	0.33
67	0.33
54	0.33
42	0.33
52	0.33
61	0.33
31	0.33
20	0.33
77	0.33
66	0.33
51	0.33
45	0.33
48	0.33
40	0.33
57	0.33
63	0.33
41	0.33
82	0.33
74	0.33
54	0.33
59	0.33
45	0.33
59	0.33
45	0.33
49	0.33
75	0.33
91	0.33
34	0.33
54	0.33
39	0.33
51	0.33
30	0.33
45	0.33
49	0.33
61	0.33
31	0.33
50	0.33
36	0.33
47	0.33
52	0.33
50	0.33
34	0.33
33	0.33
50	0.33
41	0.331
53	0.331
66	0.332
67	0.332
66	0.332
47	0.332
57	0.333
82	0.333
62	0.333
57	0.333
30	0.333
50	0.333
46	0.333
50	0.334
39	0.334
40	0.335
68	0.335
52	0.335
32	0.335
36	0.336
30	0.336
57	0.336
33	0.336
38	0.337
47	0.337
59	0.337
57	0.337
42	0.337
53	0.338
69	0.338
51	0.338
41	0.338
48	0.339
48	0.339
49	0.339
42	0.339
48	0.34
61	0.34
47	0.34
34	0.34
59	0.34
59	0.34
39	0.34
27	0.34
28	0.34
76	0.34
69	0.34
54	0.34
44	0.34
63	0.34
36	0.34
63	0.34
77	0.34
76	0.34
58	0.34
27	0.34
66	0.34
45	0.34
29	0.34
48	0.34
75	0.34
68	0.34
50	0.34
45	0.34
61	0.34
63	0.34
31	0.34
67	0.34
41	0.34
49	0.34
45	0.34
40	0.34
38	0.34
64	0.34
46	0.34
53	0.34
47	0.34
51	0.34
57	0.34
51	0.34
64	0.34
57	0.34
69	0.34
51	0.34
51	0.34
62	0.34
56	0.34
75	0.34
30	0.34
69	0.34
35	0.34
53	0.34
31	0.34
54	0.34
60	0.34
48	0.34
87	0.34
63	0.34
57	0.341
78	0.341
36	0.341
54	0.342
43	0.342
51	0.343
67	0.343
56	0.343
50	0.343
61	0.343
74	0.344
54	0.344
33	0.344
30	0.345
30	0.345
47	0.345
37	0.346
36	0.346
50	0.346
34	0.347
50	0.347
45	0.347
38	0.347
45	0.348
51	0.348
57	0.348
65	0.348
55	0.348
50	0.348
45	0.349
50	0.349
61	0.349
40	0.349
57	0.349
65	0.35
47	0.35
33	0.35
33	0.35
56	0.35
33	0.35
75	0.35
61	0.35
42	0.35
41	0.35
31	0.35
43	0.35
39	0.35
40	0.35
33	0.35
42	0.35
41	0.35
57	0.35
62	0.35
55	0.35
85	0.35
58	0.35
57	0.35
36	0.35
91	0.35
39	0.35
35	0.35
34	0.35
45	0.35
54	0.35
31	0.35
38	0.35
54	0.35
42	0.35
44	0.35
72	0.35
44	0.35
44	0.35
48	0.35
58	0.35
46	0.35
80	0.35
61	0.35
35	0.35
54	0.35
69	0.35
78	0.35
37	0.35
66	0.35
38	0.35
52	0.35
55	0.35
59	0.35
46	0.351
52	0.351
34	0.351
41	0.351
50	0.351
50	0.352
39	0.352
40	0.352
33	0.353
52	0.353
39	0.353
41	0.353
60	0.354
81	0.354
55	0.354
38	0.354
51	0.355
61	0.355
54	0.355
41	0.355
33	0.355
82	0.356
66	0.356
34	0.357
65	0.357
47	0.357
52	0.357
38	0.357
42	0.357
53	0.357
56	0.358
53	0.358
60	0.358
44	0.358
38	0.359
35	0.359
34	0.36
52	0.36
36	0.36
37	0.36
55	0.36
32	0.36
56	0.36
40	0.36
60	0.36
28	0.36
50	0.36
45	0.36
44	0.36
35	0.36
61	0.36
29	0.36
39	0.36
56	0.36
37	0.36
54	0.36
28	0.36
34	0.36
46	0.36
46	0.36
53	0.36
44	0.36
68	0.36
43	0.36
53	0.36
64	0.36
72	0.36
43	0.36
54	0.36
59	0.36
30	0.36
46	0.36
38	0.36
49	0.36
46	0.36
47	0.36
43	0.36
49	0.36
32	0.36
49	0.36
50	0.36
32	0.36
87	0.36
46	0.36
55	0.36
42	0.36
48	0.36
44	0.36
43	0.36
46	0.36
49	0.36
61	0.36
54	0.36
35	0.36
55	0.36
52	0.36
62	0.36
55	0.36
64	0.36
37	0.36
32	0.36
51	0.36
68	0.36
53	0.36
49	0.36
43	0.36
55	0.36
63	0.36
39	0.361
52	0.361
44	0.361
38	0.361
33	0.361
32	0.362
61	0.362
54	0.362
44	0.362
58	0.362
43	0.363
66	0.363
43	0.363
38	0.363
42	0.364
43	0.364
36	0.364
62	0.364
48	0.365
44	0.365
63	0.366
39	0.366
33	0.366
31	0.366
48	0.367
51	0.367
34	0.368
22	0.368
47	0.368
49	0.369
50	0.369
69	0.37
59	0.37
51	0.37
53	0.37
54	0.37
39	0.37
51	0.37
52	0.37
52	0.37
58	0.37
71	0.37
56	0.37
62	0.37
67	0.37
48	0.37
70	0.37
45	0.37
40	0.37
77	0.37
48	0.37
49	0.37
26	0.37
41	0.37
35	0.37
87	0.37
69	0.37
30	0.37
47	0.37
35	0.37
37	0.37
60	0.37
42	0.37
62	0.37
42	0.37
71	0.37
51	0.37
61	0.37
52	0.37
49	0.37
67	0.37
52	0.37
56	0.37
39	0.37
56	0.37
65	0.37
50	0.37
32	0.37
63	0.37
44	0.37
52	0.37
80	0.37
44	0.37
50	0.37
75	0.37
34	0.37
59	0.37
51	0.37
51	0.37
40	0.37
50	0.37
62	0.37
67	0.37
61	0.37
52	0.37
48	0.37
40	0.371
61	0.371
76	0.371
56	0.371
47	0.371
49	0.372
74	0.372
62	0.373
41	0.373
83	0.373
55	0.373
76	0.374
43	0.374
73	0.374
33	0.374
45	0.374
58	0.374
56	0.375
40	0.375
50	0.375
46	0.375
69	0.375
39	0.375
55	0.375
54	0.375
65	0.375
37	0.375
44	0.375
32	0.376
32	0.376
52	0.376
52	0.376
39	0.377
55	0.377
40	0.377
65	0.377
50	0.377
48	0.377
43	0.377
54	0.378
43	0.378
41	0.378
57	0.378
43	0.378
71	0.379
43	0.379
40	0.379
45	0.379
84	0.38
44	0.38
32	0.38
44	0.38
73	0.38
47	0.38
62	0.38
27	0.38
43	0.38
41	0.38
26	0.38
60	0.38
58	0.38
67	0.38
64	0.38
40	0.38
46	0.38
42	0.38
68	0.38
45	0.38
35	0.38
56	0.38
50	0.38
41	0.38
44	0.38
70	0.38
71	0.38
50	0.38
50	0.38
44	0.38
46	0.38
48	0.38
34	0.38
46	0.38
49	0.38
71	0.38
61	0.38
82	0.38
25	0.38
30	0.38
45	0.38
55	0.38
48	0.38
48	0.38
51	0.38
47	0.38
58	0.38
78	0.38
60	0.38
40	0.38
49	0.38
41	0.38
38	0.38
34	0.38
51	0.38
55	0.38
38	0.38
73	0.38
56	0.38
34	0.38
55	0.38
49	0.38
36	0.381
48	0.381
66	0.381
49	0.381
50	0.382
51	0.382
69	0.382
39	0.382
73	0.382
55	0.383
39	0.383
48	0.383
56	0.383
63	0.383
53	0.384
62	0.384
85	0.384
64	0.384
45	0.384
52	0.385
53	0.385
47	0.385
65	0.386
37	0.386
37	0.387
44	0.387
47	0.387
44	0.387
53	0.387
52	0.387
43	0.388
65	0.388
32	0.388
40	0.388
48	0.388
79	0.388
54	0.389
23	0.389
80	0.389
50	0.389
50	0.389
34	0.389
38	0.39
52	0.39
43	0.39
48	0.39
40	0.39
41	0.39
49	0.39
41	0.39
71	0.39
45	0.39
56	0.39
47	0.39
53	0.39
40	0.39
42	0.39
21	0.39
25	0.39
39	0.39
36	0.39
41	0.39
59	0.39
53	0.39
40	0.39
79	0.39
42	0.39
40	0.39
42	0.39
42	0.39
44	0.39
30	0.39
46	0.39
49	0.39
40	0.39
76	0.39
59	0.39
46	0.39
48	0.39
54	0.39
42	0.39
31	0.39
52	0.39
54	0.39
47	0.39
60	0.39
46	0.39
44	0.39
59	0.39
52	0.39
43	0.39
56	0.39
49	0.39
30	0.39
50	0.39
40	0.39
32	0.39
63	0.39
51	0.39
47	0.39
53	0.39
55	0.39
49	0.39
38	0.39
70	0.39
45	0.39
65	0.39
70	0.39
63	0.39
52	0.391
51	0.391
65	0.391
58	0.391
44	0.391
42	0.392
54	0.392
49	0.392
28	0.392
42	0.392
54	0.392
27	0.393
48	0.393
24	0.393
60	0.393
42	0.394
53	0.394
54	0.394
51	0.394
52	0.394
35	0.394
52	0.394
45	0.395
47	0.395
47	0.395
49	0.395
28	0.395
43	0.396
26	0.396
41	0.396
78	0.397
45	0.397
28	0.397
64	0.397
60	0.397
53	0.397
36	0.397
34	0.397
47	0.397
43	0.397
40	0.398
54	0.398
42	0.398
49	0.398
49	0.398
36	0.398
45	0.398
47	0.398
52	0.399
39	0.399
46	0.399
47	0.399
60	0.399
55	0.399
48	0.399
57	0.399
47	0.399
39	0.399
50	0.399
59	0.4
65	0.4
39	0.4
54	0.4
50	0.4
36	0.4
57	0.4
54	0.4
72	0.4
62	0.4
28	0.4
67	0.4
38	0.4
45	0.4
62	0.4
43	0.4
40	0.4
66	0.4
51	0.4
42	0.4
87	0.4
35	0.4
37	0.4
65	0.4
36	0.4
25	0.4
36	0.4
36	0.4
42	0.4
39	0.4
42	0.4
49	0.4
49	0.4
39	0.4
31	0.4
41	0.4
52	0.4
50	0.4
41	0.4
47	0.4
54	0.4
38	0.4
53	0.4
32	0.4
49	0.4
35	0.4
68	0.4
66	0.4
63	0.4
38	0.4
74	0.4
40	0.4
42	0.4
56	0.4
64	0.4
41	0.4
27	0.4
35	0.4
68	0.4
38	0.4
40	0.4
42	0.4
31	0.4
73	0.4
39	0.4
44	0.4
66	0.4
48	0.4
46	0.4
61	0.4
29	0.4
37	0.4
86	0.4
48	0.4
40	0.4
62	0.401
58	0.401
64	0.401
45	0.401
62	0.401
70	0.401
46	0.402
42	0.402
50	0.402
51	0.402
39	0.402
40	0.402
68	0.403
30	0.403
70	0.403
58	0.403
46	0.403
48	0.404
22	0.404
50	0.404
50	0.404
50	0.404
46	0.405
64	0.405
41	0.405
46	0.405
31	0.405
37	0.405
59	0.406
49	0.406
49	0.406
50	0.406
63	0.406
43	0.406
39	0.406
36	0.407
49	0.407
71	0.407
43	0.407
54	0.407
66	0.407
47	0.407
52	0.407
52	0.408
35	0.408
72	0.408
60	0.408
59	0.408
66	0.409
50	0.409
50	0.409
53	0.409
71	0.409
59	0.409
89	0.41
78	0.41
46	0.41
57	0.41
51	0.41
52	0.41
58	0.41
40	0.41
69	0.41
46	0.41
63	0.41
70	0.41
43	0.41
59	0.41
20	0.41
46	0.41
43	0.41
81	0.41
76	0.41
37	0.41
44	0.41
35	0.41
45	0.41
68	0.41
74	0.41
45	0.41
60	0.41
39	0.41
41	0.41
57	0.41
39	0.41
59	0.41
56	0.41
44	0.41
50	0.41
31	0.41
67	0.41
40	0.41
48	0.41
39	0.41
36	0.41
37	0.41
40	0.41
49	0.41
43	0.41
41	0.41
44	0.41
65	0.41
25	0.41
54	0.41
47	0.41
35	0.41
51	0.41
71	0.41
55	0.41
49	0.41
47	0.411
37	0.411
53	0.411
34	0.412
55	0.412
53	0.412
51	0.412
42	0.412
57	0.412
46	0.413
44	0.413
53	0.413
61	0.413
46	0.413
54	0.413
87	0.413
47	0.413
30	0.413
48	0.413
49	0.413
36	0.413
35	0.414
40	0.414
44	0.414
54	0.414
48	0.414
61	0.414
47	0.414
55	0.414
68	0.415
47	0.415
52	0.415
46	0.415
60	0.415
54	0.415
47	0.416
48	0.416
48	0.416
49	0.416
72	0.416
53	0.416
42	0.416
58	0.416
36	0.416
57	0.416
54	0.416
50	0.417
64	0.417
57	0.417
58	0.418
37	0.418
44	0.418
59	0.418
56	0.418
49	0.418
51	0.418
61	0.419
41	0.419
51	0.419
45	0.419
29	0.419
57	0.419
44	0.42
51	0.42
50	0.42
59	0.42
37	0.42
45	0.42
58	0.42
45	0.42
45	0.42
37	0.42
33	0.42
48	0.42
52	0.42
40	0.42
42	0.42
63	0.42
65	0.42
77	0.42
37	0.42
29	0.42
55	0.42
61	0.42
53	0.42
45	0.42
53	0.42
77	0.42
35	0.42
49	0.42
53	0.42
[truncated: 16,562 more rows]
